# Supplementary material for: Whole-Genome Profiling of Endophytic Strain B.L.Ns.14 from Nigella sativa Reveals Potential for Agricultural Bioenhancement
Source: Microorganisms. 2024 Dec 16;12(12):2604. doi: 10.3390/microorganisms12122604 (PMC11678546; doi:10.3390/microorganisms12122604)
Supplement: Supplementary file 1 [file microorganisms-12-02604-s001.zip]

Archive with 1 entries (1 files):
- microorganisms-3356634-supplementary.pdf
